# Supplementary material for: Exploring running styles in the field through cadence and duty factor modulation
Source: PLoS One. 2023 Dec 7;18(12):e0295423. doi: 10.1371/journal.pone.0295423 (PMC10703220; doi:10.1371/journal.pone.0295423)
Supplement: S1 Dataset — (CSV) [file pone.0295423.s001.csv]

Participant	Baseline			Training	Cadence instructions															Duty-factor instructions						Running-style instructions															User Experience Questionnaire
	Cadence (steps/min)	Duty factor	Speed (km/h)		Cadence (steps/min)					Duty factor					Speed (km/h)					Cadence (steps/min)		Duty factor		Speed (km/h)		Cadence (steps/min)					Duty factor					Speed (km/h)					1	2	3	4	5	6	7	8	9
					90%	95%	100%	105%	110%	90%	95%	100%	105%	110%	90%	95%	100%	105%	110%	increase	decrease	increase	decrease	increase	decrease	sit	stick	hop	push	bounce	sit	stick	hop	push	bounce	sit	stick	hop	push	bounce
1	182	260	11	1	164	172	182	190	190	0.39	0.39	0.4	0.4	0.4	9.12	9.7	10.54	10.88	10.84	166	188	0.4	0.4	9.69	10.84	180	182	196	166	180	0.4	0.42	0.4	0.39	0.4	10.06	10.73	11.62	9.1	10.43	2	2	1	1	2	0	1	0	0
				2	168	172	182	192	198	0.39	0.4	0.39	0.4	0.4	10.01	10.37	12.09	12.26	12.44	178	190	0.42	0.4	10.16	10.47	182	186	192	178	182	0.4	0.42	0.4	0.4	0.39	9.4	10.27	10.24	10.34	10.61
				3	164	172	182	190	190	0.39	0.39	0.39	0.39	0.39	9.68	10.1	11.54	11.1	11.62	176	186	0.42	0.39	10.08	10.32	180	182	184	164	182	0.39	0.41	0.38	0.38	0.38	10.48	10.22	9.69	9.75	10.63
				4	164	172	182	190	192	0.38	0.38	0.39	0.39	0.39	9.74	10.44	9.87	10.53	10.47	178	186	0.41	0.39	9.75	10.16	180	182	182	166	180	0.38	0.4	0.39	0.38	0.39	10.68	10.09	10.26	10.31	9.89
				5	164	172	180	190	188	0.38	0.39	0.4	0.39	0.39	9.88	9.74	10.1	10.32	10.91	184	190	0.41	0.39	9.9	10.19	182	186	184	164	182	0.39	0.41	0.39	0.38	0.39	10.37	10.62	10.47	9.89	10.17
				6	169	172	182	190	186	0.41	0.4	0.4	0.39	0.39	10.06	10.22	10.3	10.72	10.94	170	184	0.42	0.39	8.65	10.45	174	182	182	170	180	0.41	0.42	0.41	0.41	0.39	8.59	9.64	9.69	9	9.46
				7	162	172	182	188	194	0.4	0.41	0.41	0.41	0.4	9.48	9.54	9.14	9.75	10.44	174	184	0.42	0.4	9.38	9.88	180	180	196	164	180	0.41	0.42	0.39	0.4	0.39	9.66	9.56	11.44	9.45	9.25
				8	162	172	180	190	198	0.4	0.4	0.4	0.4	0.39	8.77	9.33	11.17	10.76	10.72	170	178	0.42	0.4	8.71	8.89	180	180	182	162	180	0.41	0.42	0.39	0.39	0.39	9.65	9.49	11.25	8.78	9.25
2	170	260	11	1	159.43	162	175	178	186.67	0.35	0.35	0.36	0.36	0.35	11.49	10.49	12.83	11.89	12.06	172	182	0.37	0.36	11.66	11.09	170	170	185.5	154.57	170	0.36	0.36	0.35	0.36	0.36	11.22	12.52	11.71	10.09	11.99	2	3	0	2	0	1	1	1	0
				2	156	161.43	170	178	186.5	0.36	0.37	0.37	0.37	0.37	10.47	10.77	11.32	11.49	11.32	168	170	0.36	0.36	11.59	11.67	170	170	170	153.43	170	0.36	0.35	0.36	0.35	0.36	10.74	11.46	10.57	10.82	10.91
				3	154	160.67	170	178	186	0.36	0.36	0.38	0.37	0.35	10.31	10.65	11.86	11.47	11.79	168	174	0.38	0.37	11.5	11.62	170	170	186	154.57	170	0.36	0.37	0.36	0.36	0.37	11.02	11.9	11.41	10.55	10.93
				4	154.67	160.67	170	178	186	0.36	0.36	0.38	0.38	0.39	10.85	10.98	11.49	11.52	11.52	168	170	0.37	0.37	11.4	11.91	170	170	170	154	170	0.37	0.37	0.37	0.35	0.37	11.68	11.47	11.59	10.78	11.51
				5	154.57	160.4	170	178	186	0.36	0.36	0.38	0.37	0.37	11.08	10.97	11.74	11.46	11.89	174	177.63	0.36	0.37	11.86	11.47	170	170	186	157.38	170	0.35	0.37	0.34	0.36	0.36	10.87	11.14	10.92	10.78	11.08
				6	154	160.86	170	178	186	0.36	0.35	0.37	0.38	0.36	11.1	11.72	11.41	11.66	11.52	170	174	0.36	0.36	11.47	11.95	170	170	186	154	170	0.35	0.35	0.37	0.35	0.37	11.68	11.52	11.52	11.66	11.59
				7	154	160.86	170	178	186	0.34	0.35	0.37	0.36	0.36	10.99	11.02	11.86	11.76	12.21	166	172	0.36	0.36	11.47	11.46	170	170	186	156	170	0.36	0.36	0.36	0.35	0.37	11.12	11.56	11.37	11.21	11.44
				8	158.57	162	170	178	186.5	0.37	0.38	0.38	0.38	0.37	11.83	11.51	11.57	12.2	12.57	173.71	174	0.38	0.38	11.99	12.12	170	170	186	154	170	0.37	0.38	0.37	0.37	0.38	11.49	11.72	11.96	10.83	11.68
3	166	260	10	1	150	158	166	174	180	0.35	0.36	0.35	0.35	0.35	9.04	9.57	10.31	10.81	11.19	162	166	0.36	0.35	9.74	10.52	166	166	170	156	166	0.35	0.36	0.35	0.36	0.35	10.81	10.48	11.19	8.9	10.55	0	3	1	1	2	2	3	1	1
				2	164	162	166	168	172	0.37	0.37	0.37	0.36	0.36	9.94	9.91	10.45	10.92	11.25	164	166	0.37	0.37	10.04	10.28	166	166	166	164	166	0.37	0.37	0.37	0.37	0.37	10.55	9.84	10.65	9.57	10.31
				3	160	158	166	170	168	0.37	0.37	0.37	0.37	0.37	8.87	9	10.14	10.81	10.85	164	164	0.37	0.37	9.51	9.87	166	166	166	164	166	0.37	0.37	0.37	0.37	0.37	10.04	9.84	10.25	9.37	9.1
				4	162	158	166	168	168	0.36	0.37	0.36	0.35	0.36	9.44	9.57	10.58	10.98	10.95	164	164	0.37	0.36	9.94	9.87	166	166	166	162	166	0.36	0.37	0.36	0.37	0.37	9.54	9.74	9.91	8.56	9.41
				5	162	162	166	164	164	0.38	0.38	0.38	0.38	0.38	9.37	9.74	10.55	10.35	10.41	160	162	0.38	0.38	10.21	10.41	166	164	166	166	166	0.37	0.38	0.38	0.38	0.38	10.45	10.81	10.65	9.98	10.31
				6	164	166	166	168	168	0.36	0.37	0.36	0.36	0.36	9.91	9.84	10.31	10.65	10.65	164	166	0.37	0.36	9.94	10.38	166	166	168	166	166	0.36	0.36	0.37	0.36	0.36	10.31	9.54	10.08	9.94	9.84
				7	166	164	166	168	168	0.37	0.37	0.37	0.36	0.36	9.81	9.61	10.08	9.91	10.11	166	166	0.37	0.37	9.71	9.98	166	166	168	166	166	0.37	0.37	0.37	0.37	0.37	9.81	9.67	9.77	10.08	9.64
				8	164	164	166	164	166	0.35	0.36	0.36	0.36	0.35	9.64	9.81	9.87	9.91	10.48	164	164	0.36	0.35	9.84	9.87	166	166	164	164	164	0.35	0.35	0.35	0.36	0.35	10.25	10.68	10.31	9.91	10.58
4	182	250	11	1	180	180	182	188	198	0.36	0.36	0.35	0.35	0.37	10.78	10.78	12.26	12.26	11.13	182	183.67	0.37	0.37	10.59	11.1	181.33	182	182	178.67	181	0.37	0.38	0.37	0.36	0.36	10.35	10.44	11.59	10.73	10.85	1	3	-1	3	0	0	2	-1	-2
				2	176	179	182	190.8	199.33	0.38	0.37	0.37	0.37	0.37	9.77	10.85	11.43	11.74	12.02	180	180	0.38	0.37	10.78	10.92	180.5	182	184	176	181	0.38	0.38	0.37	0.38	0.37	10.75	10.83	11.96	9.85	11.14
				3	176	175.5	182	191	199.6	0.38	0.36	0.36	0.36	0.38	9.65	10.53	11.56	12.07	11.53	180	181.33	0.37	0.37	11.18	11.39	182	182	182	178	182	0.38	0.37	0.39	0.38	0.37	10.31	10.65	10.5	9.71	10.61
				4	178	180	182	183	186.67	0.37	0.38	0.37	0.38	0.38	10.7	10.61	11.18	10.31	10.98	178	180	0.38	0.38	10.71	10.98	181.33	182	182	178.67	182	0.37	0.38	0.38	0.37	0.37	11.29	11.12	11.01	11.12	11.54
				5	182	182	182	190	198	0.37	0.37	0.37	0.38	0.38	11.03	11.08	10.71	11.69	12.34	180	182	0.38	0.37	11.23	11.32	182	182	190	181.67	185	0.39	0.38	0.38	0.38	0.37	11.15	10.9	11.42	10.7	11.76
				6	176	173.67	182	190	200	0.37	0.37	0.37	0.37	0.38	10.4	10.2	11.58	12.17	11.94	180	178	0.38	0.37	10.92	11.33	182	182	182	172	181.33	0.38	0.39	0.38	0.38	0.38	10.58	10.18	10.93	9.57	10.88
				7	174	178	182	190	198.67	0.38	0.38	0.38	0.39	0.39	9.81	9.9	11.02	11.5	11.22	179	178.33	0.38	0.38	10.83	11.11	181	182	181.5	176	182	0.38	0.39	0.38	0.38	0.38	10.74	10.68	11.1	10.13	11.32
				8	176	176	182	190	198	0.39	0.38	0.38	0.39	0.4	9.58	9.71	11.2	11.7	10.73	180	180	0.38	0.38	10.84	10.92	180.8	182	194.67	176	180.5	0.38	0.39	0.38	0.39	0.38	10.41	10.56	10.78	9.71	10.77
5	158	325	9	1	150	150	158	164	166	0.45	0.46	0.42	0.43	0.44	7.62	7.29	10.18	10.08	9.24	142	166	0.48	0.45	6.62	7.89	158	154	172	150	158	0.44	0.44	0.43	0.43	0.4	8	7.15	8.6	8.73	9.07	2	2	2	1	2	2	2	2	0
				2	154	152	158	160	160	0.45	0.43	0.41	0.42	0.43	8.13	8.46	9.61	9.41	9.07	148	172	0.45	0.42	8.16	9.24	158	148	164	156	160	0.45	0.45	0.42	0.45	0.42	8.77	7.62	8.83	8.16	8.33
				3	154	150	158	162	160	0.45	0.44	0.42	0.43	0.45	9.24	8.7	10.01	9.87	9.1	154	164	0.45	0.46	8.94	8.63	154	158	158	152	168	0.47	0.45	0.46	0.47	0.45	7.66	8.87	8.8	7.86	9.57
				4	150	156	158	164	168	0.43	0.45	0.43	0.43	0.45	9.14	8.23	9.44	9.64	9.44	152	162	0.45	0.45	8.2	8.77	158	156	168	156	162	0.43	0.43	0.41	0.45	0.44	8.83	8.9	10.01	8.3	8.7
				5	152	154	158	164	162	0.45	0.45	0.44	0.45	0.45	7.93	8.77	9.44	8.67	8.73	150	158	0.45	0.45	8.6	8.87	158	158	162	150	158	0.45	0.44	0.45	0.44	0.43	8.83	9.51	9.07	8.7	8.6
				6	154	150	164	166	166	0.45	0.44	0.43	0.44	0.44	8.33	8.4	9.67	9	8.7	156	174	0.44	0.44	9.37	9.31	158	156	162	154	156	0.44	0.44	0.42	0.43	0.42	8.46	8.8	9.34	9.07	9.27
				7	152	150	158	166	166	0.44	0.44	0.43	0.44	0.41	8.36	8.63	9.21	9.64	10.25	152	162	0.45	0.45	8.67	8.43	158	158	160	152	156	0.41	0.45	0.4	0.42	0.41	9.44	8.2	10.28	8.56	8.6
				8	152	152	158	166	164	0.43	0.42	0.42	0.43	0.43	8.43	8.97	9.44	9.37	8.67	152	160	0.44	0.44	8.53	8.8	158	158	168	152	160	0.42	0.44	0.42	0.44	0.42	9.84	8.3	9.1	8.46	10.08
[truncated: 17 more columns]
